# Supplementary material for: Copper-Catalyzed Synthesis of Axially Chiral Biaryls with Diaryliodonium Salts as Arylation Reagents
Source: Molecules. 2021 May 27;26(11):3223. doi: 10.3390/molecules26113223 (PMC8199266; doi:10.3390/molecules26113223)
Supplement: Supplementary file 1 [file molecules-26-03223-s001.zip]

Archive with 1 entries (1 files):
- molecules-1234673-supplementary.pdf
